# Supplementary material for: Functional mapping of androgen receptor enhancer activity
Source: Genome Biol. 2021 May 11;22:149. doi: 10.1186/s13059-021-02339-6 (PMC8112059; doi:10.1186/s13059-021-02339-6)
Supplement: Supplementary file 3 — Additional file 3: Table S1. Primers and gRNAs. [file 13059_2021_2339_MOESM3_ESM.xlsx]

## Sheet: Table S1
Table S2: Primers and gRNA
Name	Sequence	Purificiation	Experiments
STARR_in-fusion_F	TAGAGCATGCACCGGACACTCTTTCCCTACACGACGCTCTTCCGATCT	PAGE	Cloning
STARR_in-fusion_R	GGCCGAATTCGTCGAGTGACTGGAGTTCAGACGTGTGCTCTTCCGATCT	PAGE
STARR_mut_f	CGTTCGGCTGaGGCGAGCGGT	desalt
STARR_mut_r	ACCGAGCGCAGCGAGTCAG	desalt
DNA_jPCR_f	CCTTTCTCTCCACAGGT*G*T*C	HPLC
jPCR_r	CTTATCATGTCTGCTCGA*A*G*C	HPLC
RNA_jPCR_f	TCGTGAGGCACTGGGCAG*G*T*G*T*C	HPLC
GSP	CTCATCAATGTATCTTATCATGTCTG	desalt
PE1.0:	AATGATACGGCGACCACCGAGATCTACACTCTTTCCCTACACGACGCTCTTCCGATCT	PAGE
MP2.0:	CAAGCAGAAGACGGCATACGAGATGTGACTGGAGTTCAGACGTGTGCTCTTCCGATCT	PAGE
ACTB_fwd	GTTGTCGACGACGAGCG	desalt	Primers to test IFN response
ACTB_rev	GCACAGAGCCTCGCCTT	desalt
TUBB_fwd	TCGATGCCATGTTCATCACT	desalt
TUBB_rev	TAACCATGAGGGAAATCGTG	desalt
IFIT1_fwd	TGCTCCAGACTATCCTTGACCT	desalt
IFIT1_rev	TCTCAGAGGAGCCTGGCTAA	desalt
ISG15_fw	AGCATCTTCACCGTCAGGTC	desalt
ISG15_rev	GCGAACTCATCTTTGCCAGT	desalt
IFI27_fwd	GCCACAACTCCTCCAATCAC	desalt
IFI27_rev	ATCAGCAGTGACCAGTGTGG	desalt
OAS3_fwd	GGTGAGGAGCCTCGAGTAGA	desalt
OAS3_rev	CTGAAGAGCTGGACGGATGT	desalt
IRF7_fwd	AGGGTGACAGGTACGGCTCT	desalt
IRF7_rev	CTCCTGGAGAGGGACAAGAA	desalt
MX1_fwd	GATGATCAAAGGGATGTGGC	desalt
MX1_rev	AGCTCGGCAACAGACTCTTC	desalt
AREIII_pos1_152_f	GGAATCCTCAATCTTATACTGGGAC	desalt	Primers for qPCR validation of capture
AREIII_pos1_152_r	ACAACAGATTTGTTTACTGTCAAGG	desalt
AREIII_pos2_150_f	TAGGAATCCTCAATCTTATACTGGG	desalt
AREIII_pos2_150_r	CAGATTTGTTTACTGTCAAGGACAA	desalt
AREIII_neg1_152_f	TTGCCAGTTTCTAGTGACCTAACA	desalt
AREIII_neg1_152_r	AAGGATGATCTTTTGGACTCTCCTG	desalt
AREIII_neg2_156_f	TGCCAGTTTCTAGTGACCTAACAT	desalt
AREIII_neg2_156_r	ACCTTAAGGATGATCTTTTGGACT	desalt
TMPRSS2_pos1_152_f	TTTGCTTTGCCAGTCACCAC	desalt
TMPRSS2_pos1_152_r	ACTCAGCTGCCCATCTCCTA	desalt
TMPRSS2_pos2_197_f	CAACCACCAAGCTTTCAGCA	desalt
TMPRSS2_pos2_159_r	AACTCGAGTGTGGTGACTGG	desalt
TMPRSS2_neg1_164_f	AGGCACCAGCAATCTGAACA	desalt
TMPRSS2_neg1_164_r	ATGCCTCCAGGGTCTCATCT	desalt
TMPRSS2_neg2_159_f	CTGCAAAATGGAGGCTGCTG	desalt
TMPRSS2_neg2_159_r	TCACTCCCCTCTTGAACCCT	desalt
SGK1_pos1_197_f	TGCCTTGTTCTCTTCCCACC	desalt
SGK1_pos1_197_r	GGGCCAGTCACGAGTTACAA	desalt
SGK1_pos2_158_f	GGAATGTGCTGGCAGGGATA	desalt
SGK1_pos2_158_r	GGTGGGAAGAGAACAAGGCA	desalt
SGK1_neg1_186_f	TTGACGTGGGAACGTGGAAA	desalt
SGK1_neg1_186_r	AGCATTTGAAGGTTTTCCATGAGG	desalt
SGK1_neg2_173_f	CATCCGTCTTCCACCATCGTAA	desalt
SGK1_neg2_173_r	ACTGGCTATCACTAAGAGGTGTG	desalt
OL_R_56-ARBS_f	AActcgagACTGACAgatGAACCTCCTTCCGAATGGACA	desalt	Primers for Luciferase validation of capture
OL_R_56-ARBS_r	GTctcgagAGTAGTCgatTCAGAAGTTCTTTCCCTGCTAAA	desalt
PN_2022-ARBS_f	AActcgagACTGACAgatCACTTAGGCTACACTTAgtga	desalt
PN_2022-ARBS_r	GTctcgagAGTAGTCgatCATGTGTACTGCATGGTGAG	desalt
OL_R_494-ARBS_f	AActcgagACTGACAgatTTTAAAATGTATGTTTTAGCACTCT	desalt
OL_R_494-ARBS_r	GTctcgagAGTAGTCgatCAAATTACATCAGACTACCTCT	desalt
OL_R_167-ARBS_f	AActcgagACTGACAgatATGGCAAAAGTCTGCTAAGCACT	desalt
OL_R_167-ARBS_r	GTctcgagAGTAGTCgatCACAGGGAATTAGCCTCCAGATT	desalt
PN_434-ARBS_f	AActcgagACTGACAgatGGAAAACAAATATGTAAGGGGTAGG	desalt
PN_434-ARBS_r	GTctcgagAGTAGTCgatTGAGGATGTCAGAAGAAAAGCCT	desalt
PN_2480-ARBS_f	AActcgagACTGACAgatTTTCAAAAATCCCTCACTATCA	desalt
PN_2480-ARBS_r	GTctcgagAGTAGTCgatGTCAATTAGAAAGTGTCCTGCT	desalt
OL_R_114-ARBS_f	AActcgagACTGACAgatCGCGGACCGGAAGGATATT	desalt
OL_R_114-ARBS_r	GTctcgagAGTAGTCgatAGGAGAGAATTCCCGCTTGC	desalt
PN_2415-ARBS_f	AActcgagACTGACAgatTTGGAACAAAATGGGACATCAACA	desalt
PN_2415-ARBS_r	GTctcgagAGTAGTCgatGGAATCCCAAGCTAGCCATGT	desalt
PN_1413-ARBS_f	AActcgagACTGACAgatACCTGTAATAAATCCAGTTCTTCCC	desalt
PN_1413-ARBS_r	GTctcgagAGTAGTCgatAAATTTCCTTGAAGACTGCTGCC	desalt
PN_143-ARBS_f	AActcgagACTGACAgatACTCCTATGATTCAAAAGGATGAA	desalt
PN_143-ARBS_r	GTctcgagAGTAGTCgatCCTGAGTTGCAAAACTATTAAACCA	desalt
OL_R_509-ARBS_f	AActcgagACTGACAgatGGGGTTGTTCCCTTGGAAATGT	desalt
OL_R_509-ARBS_r	GTctcgagAGTAGTCgatTTATTACCGTTACTCCCTGAACACC	desalt
OL_R_659-ARBS_f	AActcgagACTGACAgatAAACTCCAGGGTCTTAGCATCC	desalt
OL_R_659-ARBS_r	GTctcgagAGTAGTCgatTATGTCTCCATGCTTGGCATCC	desalt
OL_R_73-ARBS_f	AActcgagACTGACAgatACTGTTGTTCTTTTATGGCATAGT	desalt
OL_R_73-ARBS_r	GTctcgagAGTAGTCgatCTGAGCACAACACTCATCCAAC	desalt
OL_R_128-ARBS_f	AActcgagACTGACAgatAGGTGAAATATTTAAACACGAACAA	desalt
OL_R_128-ARBS_r	GTctcgagAGTAGTCgatTGGTGAATTCTTCAGAAATGGGAG	desalt
OL_R_622-ARBS_f	AActcgagACTGACAgatTGGGGCAACCACAGTCTAGT	desalt
OL_R_622-ARBS_r	GTctcgagAGTAGTCgatGGGGAAATAAGGGTGTTGAGGTA	desalt
PN_2928-ARBS_f	AActcgagACTGACAgatGTTGGCCAGAACCTGAATGAC	desalt
PN_2928-ARBS_r	GTctcgagAGTAGTCgatTCAGAGGAACATGAGCCTTCTTGC	desalt
PN_332-ARBS_f	AActcgagACTGACAgatGTCAGAGAAGCCACACCTACATT	desalt
PN_332-ARBS_r	GTctcgagAGTAGTCgatATATGGTATTCCTCAGCGTTT	desalt
OL_R_182-ARBS_f	AActcgagACTGACAgatTAATTAGAACCACTGGGTACTGGG	desalt
OL_R_182-ARBS_r	GTctcgagAGTAGTCgatTAATTAGAACCACTGGGTACTGGG	desalt
OL_R_612-ARBS_f	AActcgagACTGACAgatTTGACAAACATTGCTCTTCAG	desalt
OL_R_612-ARBS_r	GTctcgagAGTAGTCgatTGTGTTTCTCTGTTGCTTGTCAG	desalt
PN_2862-ARBS_f	AActcgagACTGACAgatGTCAGAGCTTATTCAGCCTCCA	desalt
PN_2862-ARBS_r	GTctcgagAGTAGTCgatGCATTGCTTTCCACAGAGAAGAC	desalt
PN_799-ARBS_f	AActcgagACTGACAgatTTTTTGGCTACTATGTCTGA	desalt
PN_799-ARBS_r	GTctcgagAGTAGTCgatATGCTACCAGGACTCGGGAT	desalt
PN_415-ARBS_f	AActcgagACTGACAgatAGCGAGAAGAATGTGACAAGC	desalt
PN_415-ARBS_r	GTctcgagAGTAGTCgatTGAACGCAGTGAGCTGTAGTA	desalt
PN_2683-ARBS_f	AActcgagACTGACAgatTGCCACTTTTCACTCCCGAA	desalt
PN_2683-ARBS_r	GTctcgagAGTAGTCgatTGGCTGGTTTTCTTTCTTTAACCA	desalt
PN_2221-ARBS_f	AActcgagACTGACAgatTGGGGTTTTGAGCAGTTGAGG	desalt
PN_2221-ARBS_r	GTctcgagAGTAGTCgatGATGGCATGGGCTTCACGAG	desalt
PN_1122-ARBS_f	AActcgagACTGACAgatGATCTGTATATCATCAAAGCTAC	desalt
PN_1122-ARBS_r	GTctcgagAGTAGTCgatCTTTATTTCTGATAACTATGTA	desalt
PN_2705-ARBS_f	AActcgagACTGACAgatTCAAAGATGGACTCAGTCTCCC	desalt
PN_2705-ARBS_r	GTctcgagAGTAGTCgatACATGGTAAGGGTCTATGTGTTCTT	desalt
OL_R_379-ARBS_f	AActcgagACTGACAgatTCTTAATCCACACCCCAGTTGA	desalt
OL_R_379-ARBS_r	GTctcgagAGTAGTCgatATGTGATGCTTTGCAGCCAC	desalt
PN_789-ARBS_f	AActcgagACTGACAgatCCCTTACAGATGTGAGAGTGTT	desalt
PN_789-ARBS_r	GTctcgagAGTAGTCgatACAGTCTTCTAAACATCTTCAGTG	desalt
PN_1836-ARBS_f	AActcgagACTGACAgatGCGGTGGTGTGATCATAGCT	desalt
PN_1836-ARBS_r	GTctcgagAGTAGTCgatTAGCACAACACAGCAGGCAC	desalt
OL_R_559-ARBS_f	AActcgagACTGACAgatTGGGTGTCTGAGAGGAATTTCA	desalt
OL_R_559-ARBS_r	GTctcgagAGTAGTCgatACATCACACTCTGGGGACTG	desalt
PN_452-ARBS_f	AActcgagACTGACAgatTGGATGTCCTTCCAAGGGTG	desalt
PN_452-ARBS_r	GTctcgagAGTAGTCgatACATCACACTCTGGGGACTG	desalt
PN_3106-ARBS_f	AActcgagACTGACAgatTCCCCATCAGAACAATGACA	desalt
PN_3106-ARBS_f	GTctcgagAGTAGTCgatTAGCACAACACAGCAGGCAC	desalt
PN_727-ARBS_f	AActcgagACTGACAgatGCGGTGGTGTGATCATAGCT	desalt
PN_727-ARBS_r	GTctcgagAGTAGTCgatGAAAAAGGACCCTGGGACCC	desalt
OL_R_386-ARBS_f	AActcgagACTGACAgatTGAAGCAAAAATCCGCCCATC	desalt
OL_R_386-ARBS_r	GTctcgagAGTAGTCgatTGCTTGTTGCCCCACTAAAA	desalt
PN_122-ARBS_f	AActcgagACTGACAgatTCTGCCAACTCCTAGTTTGCT	desalt
PN_122-ARBS_r	GTctcgagAGTAGTCgatTCCCAATGGAATGAGCATGC	desalt
PN_468-ARBS_f	AActcgagACTGACAgatGCTACACAGCTGGGGAGC	desalt
PN_468-ARBS_r	GTctcgagAGTAGTCgatTGTACCCTACCAATGCACCC	desalt
PN_978-ARBS_f	AActcgagACTGACAgatTGGGTGTCTGAGAGGAATTTCA	desalt
PN_978-ARBS_r	GTctcgagAGTAGTCgatACATCACACTCTGGGGACTG	desalt
PN_728-ARBS_f	AActcgagACTGACAgatTGGATGTCCTTCCAAGGGTG	desalt
PN_728-ARBS_r	GTctcgagAGTAGTCgatAGTTAGCCAGGTCCTCCCAA	desalt
OL_R_411-ARBS_f	AActcgagACTGACAgatTCCAGTTAAACATTTTCATGGGC	desalt
OL_R_411-ARBS_r	GTctcgagAGTAGTCgatTAGCACAACACAGCAGGCAC	desalt
AR.bed.grch37_5948_F	TTGAGGCCAGGAGTTCAAGA	desalt	Enhancers predicted by Machine learning
AR.bed.grch37_5948_R	ACGTCACGAGGTCAGGAGAT	desalt
AR.bed.grch37_10665_F	CCAGGGAGGTCTTCAAGAGG	desalt
AR.bed.grch37_10665_R	TGGCCCATAATTTCCTTCAC	desalt
AR.bed.grch37_18442_F	TTCTGTGGCCCAAAAGTCTC	desalt
AR.bed.grch37_18442_R	TCACACCTGTAATCCCAGCA	desalt
AR.bed.grch37_5528_F	AATTGGGCTGGGAGAAAGTT	desalt
AR.bed.grch37_5528_R	TGGGGCAACAATTAAACACC	desalt
AR.bed.grch37_3307_F	GGGCCACTTTTCTCCCTATC	desalt
AR.bed.grch37_3307_R	GCACAAATGTCCAGGGAGTT	desalt
AR.bed.grch37_17123_F	GCCAGTTGCCATTTGAGAAA	desalt
AR.bed.grch37_17123_R	TTCCCATCATTTCCCTCAAG	desalt
AR.bed.grch37_9500_F	GTACGTGCTGAAGGCTGGTT	desalt
AR.bed.grch37_9500_R	GCACACTGCTTTCATCTGCT	desalt
AR.bed.grch37_19622_F	TACTCAGGGGAAAGGTGCAT	desalt
AR.bed.grch37_19622_R	TGTTTGGATAGATCACTGCCTCT	desalt
AR.bed.grch37_19388_F	CTGCAAGCCCTGATTTGACT	desalt
AR.bed.grch37_19388_R	TTGGCACATGTTTAACCAACA	desalt
AR.bed.grch37_19428_F	CTTCGTTGACCCACTGTTCA	desalt
AR.bed.grch37_19428_R	GACACCCATTTTGCCAGAGT	desalt
AR.bed.grch37_6511_F	GACAGTTGATGGCCTCGTTT	desalt
AR.bed.grch37_6511_R	CCTTCCTTGCTGCTGTCATT	desalt
AR.bed.grch37_9345_F	CTGCAGCCACCTCCAGTAAT	desalt
AR.bed.grch37_9345_R	CCACAGGATTGGAAAACAGAG	desalt
AR.bed.grch37_4752_F	CCATGCTGTTTTTCTTCCTTTC	desalt
AR.bed.grch37_4752_R	AAAACATATCCCACGCCAAA	desalt
AR.bed.grch37_19647_F	TGGAGGGTCTTTTTCATTGG	desalt
AR.bed.grch37_19647_R	ATCAAGGGAATGCAGGAATG	desalt
NR_96_C>A_R	TAACTTAACATTTCATATCCC	desalt	Mutagenesis
PN_1276_T>A_F	TTCCCGCAGGaCCACCACAAC	desalt
PN_1276_T>A_R	AGGGAAGGGACAGAAGATATTTATTTAG	desalt
PN_3065_G>C_F	AAACAGGCACcGTGAATGTTTG	desalt
PN_3065_G>C_R	CTTATGTATGAACACTGTG	desalt
OL_347_A>G_F	TGAGTGACCTgTAACACTTCAC	desalt
OL_347_A>G_R	CTTGAGTGTCCATGGCCT	desalt
OL_129_T>A_F	CCAACAGTTAaGTACCAGTGTTAG	desalt
OL_129_T>A_R	CTAAACACCAGACTTTATTTTG	desalt
PN_1434_A>T_F	CGTTTACGGTtCAAGCAGCTATC	desalt
PN_1434_A>T_R	AGCACTTTATGTCTTTGGC	desalt
OL_487_T>G_F	TGAAACTTCAgGGTGTTAGAG	desalt
OL_487_T>G_R	CTGTATCGGTTGCATCTTTTG	desalt
PN_356_G>A_F	TTTGGGACTTaCTTCTTACACC	desalt
PN_356_G>A_R	CACTAATACCCCATGAAC	desalt
PN_2636_C>A_F	TGTGTAATTTaACTTTTTCCCCAAATAAAT	desalt
PN_2636_C>A_R	ATGTCCTATGGGGGAAAG	desalt
OL_56_C>A_F	ACCATGACACcGGGTCTGGCG	desalt
OL_56_C>A_R	CAAAACCTTGACCTTCGTTTAACATG	desalt
OL_490_T>C_F	AGTGGTGTCGcCACTGGCCTG	desalt
OL_490_T>C_R	CTGGGAAAAAGTTCGGGAAGC	desalt
OL_581>C>T_F	TCTTAATGCTtTAAGTTCCTGTCTTC	desalt
OL_581>C>T_R	GAGAAGTTGGTTGTGCCG	desalt
OL_652>A>G_F	CCGTATTTCTgTATATTTAAGTTCAATC	desalt
OL_652>A>G_F	CCATAAATGTCTACATGATTC	desalt
KLK3_F	GATGCTGTGAAGGTCATGGA	desalt	qPCR for CRISPRi
KLK3_R	TGGAGGTCCACACACTGAAG	desalt
KLK2_F	AGCCTGCCAAGATCACAGAT	desalt
KLK2_R	GCAAGAACTCCTCTGGTTCG	desalt
FKBP5_F	TCCCTCGAATGCAACTCTCT	desalt
FKBP5_R	GCCACATCTCTGCAGTCAAA	desalt
STEAP4_F	GCAAAGCATCCAGTGGTCAA	desalt
STEAP4_R	ATGACAGCAAAGCCAAGCAA	desalt
DBI_F	CAGGCGGAGTTTGAGAAAGCT	desalt
DBI_R	TCGCTTGTTTGTAGTGGCTGTAG	desalt
ZBTB16_qPCR_F	TGATCAAGCACCTGAGAACG	desalt
ZBTB16_qPCR_R	CTTCATGTGCTTCTGCATGG	desalt
CYP1B1_qPCR_F	ACCGCAACTTCAGCAACTTC	desalt
CYP1B1_qPCR_R	TTCCGCAGAGAGGATAAAGG	desalt
TMEFF2_qPCR_F	GCATCACAAGGAAATGCCCC	desalt
TMEFF2_qPCR_R	TAACCTCGTGGACGCTCTTG	desalt
KLK3_inducible_F	CACCgTGAAAACAGACCTACTCTGG	desalt	gRNA oligos for CRISPRi validation of regions (plentiGUIDE-puro)
KLK3_inducible_R	AAACCCAGAGTAGGTCTGTTTTCAC	desalt
KLK3_promoter_F	CACCGTCCTCACCCTGTCCGTGACG	desalt
KLK3_promoter_R	AAACCGTCACGGACAGGGTGAGGAC	desalt
KLK3_cons_F	CACCGGCAGATGCTGCGCACACAG	desalt
KLK3_cons_R	AAACCTGTGTGCGCAGCATCTGCC	desalt
FKBP5_promoter_F	CACCgTAAGATGCCCAGTCGGGACT	desalt
FKBP5_promoter_R	AAACAGTCCCGACTGGGCATCTTAc	desalt
FKBP5_inducible_F	CACCgCACGAGGTTCTGCACCATCT	desalt
FKBP5_inducible_R	AAACAGATGGTGCAGAACCTCGTGc	desalt
FKBP5_cons_F	CACCgATCCAGGCGCCACCCAAGCC	desalt
FKBP5_cons_R	AAACGGCTTGGGTGGCGCCTGGATc	desalt
FKBP5_inactive_F	CACCgAACTCTTTCTCTCCCGCGCT	desalt
FKBP5_inactive_R	AAACAGCGCGGGAGAGAAAGAGTTc	desalt
STEAP4_promoter_F	CACCGATAAGGGACGGGAGCCTTG	desalt
STEAP4_promoter_R	AAACCAAGGCTCCCGTCCCTTATC	desalt
STEAP4_cons_F	CACCGGTTGGTTTTGACTTCCAAA	desalt
STEAP4_cons_R	AAACTTTGGAAGTCAAAACCAACC	desalt
STEAP4_inducible_F	CACCgTCTCAACATGGCTTATCAGC	desalt
STEAP4_inducible_R	AAACGCTGATAAGCCATGTTGAGAC	desalt
STEAP4_inactive_F	CACCGATACCCCCATTTCTGTGAT	desalt
STEAP4_inactive_R	AAACATCACAGAAATGGGGGTATC	desalt
DBI_promoter_F	CACCGAAGCACAGGGCAGGACGTCG	desalt
DBI_promoter_R	AAACCGACGTCCTGCCCTGTGCTTC	desalt
DBI_inducible_F	CACCGAGAAAAGAACACCGTGACCC	desalt
DBI_inducible_R	AAACGGGTCACGGTGTTCTTTTCTC	desalt
overlapped_490_sg1_F	CACCGCCCTCCCTTCGGTCCGCAT	desalt	gRNA oligos for CRISPRi validation of regions with SNVs (plentiGUIDE-puro)
overlapped_490_sg1_R	AAACATGCGGACCGAAGGGAGGGC	desalt
overlapped_490_sg2_F	CACCgTACCGTCCAAGCCCGTACAC	desalt
overlapped_490_sg2_R	AAACGTGTACGGGCTTGGACGGTAC	desalt
overlapped_490_sg3_F	CACCGTGGGGGCGCCTTTGGTTTT	desalt
overlapped_490_sg3_R	AAACAAAACCAAAGGCGCCCCCAC	desalt
overlapped_490_sg4_F	CACCGTGTGTTCAAGAGCGAGCTG	desalt
overlapped_490_sg4_R	AAACCAGCTCGCTCTTGAACACAC	desalt
overlapped_490_sg5_F	CACCgTGGGTACAGTGTGTTCTTGG	desalt
overlapped_490_sg5_R	AAACCCAAGAACACACTGTACCCAC	desalt
overlapped_490_sg6_F	CACCGAAGTGGAGAAGATCAGATG	desalt
overlapped_490_sg6_R	AAACCATCTGATCTTCTCCACTTC	desalt
KLK3_inducible	TGAAAACAGACCTACTCTGG	desalt	gRNA targets for CRISPRi validation of regions
KLK3_promoter	TCCTCACCCTGTCCGTGACG	desalt
KLK3_cons	GGCAGATGCTGCGCACACAG	desalt
FKBP5_promoter	TAAGATGCCCAGTCGGGACT	desalt
FKBP5_inducible	CACGAGGTTCTGCACCATCT	desalt
FKBP5_cons	ATCCAGGCGCCACCCAAGCC	desalt
FKBP5_inactive	AACTCTTTCTCTCCCGCGCT	desalt
STEAP4_promoter	GATAAGGGACGGGAGCCTTG	desalt
STEAP4_cons	GGTTGGTTTTGACTTCCAAA	desalt
STEAP4_inducible	TCTCAACATGGCTTATCAGC	desalt
STEAP4_inactive	GATACCCCCATTTCTGTGAT	desalt
DBI_promoter	AAGCACAGGGCAGGACGTCG	desalt
DBI_inducible	AGAAAAGAACACCGTGACCC	desalt
